# Supplementary material for: Seasonal variation in Aspergillus abundance in captive penguin burrow sands and its implication for aspergillosis risk in Japan
Source: Front Vet Sci. 2026 Jan 13;12:1708049. doi: 10.3389/fvets.2025.1708049 (PMC12836384; doi:10.3389/fvets.2025.1708049)
Supplement: Supplementary file 1 [file Data_Sheet_1.XLSX]

## Sheet: Burrow ID10 sand sample summary
Sampling Date	Sampling Time	Weather on Sampling Day	Max Temp (°C)	Min Temp (°C)	Max Humidity (%)	Min Humidity (%)	Last Cleaning Date	Sand Type	Aspergillus colonies (cfu/g soil sample)	Detected Aspergillus species	Notes
20230510	16:10:00	Clear	21.7	16.8	66	39	20230412	Hyuga soil	3.3	A. fumigatus	The soil was quite damp.
20230525	15:40:00	Cloudy with occasional rain	22.3	18.4	86	53	20230510	Hyuga soil	0
20230704	16:00:00	Cloudy with occasional sunshine, rain after 5 PM	28.8	22.5	91	65	20230608	Hyuga soil	11	A. allahabadii, A. clavatus, A. fumigatus	Droppings were present, and the soil sample was quite damp.
20230801	16:08:00	Clear with brief showers	32.7	27.4	86	57	20230718	Hyuga soil	0		The burrow surface was dry and the lower part was moist.
20230829	17:02:00	Clear	32.6	28.6	83	60	20230815	Hyuga soil	10	A. brunneoviolaceus, A. fumigatus	Moist.
20230928	16:00:00	Cloudy with occasional sunshine	28.4	24.1	81	63	20230912	Hyuga soil	3.3	A. violaceofuscus	Partly moist with droppings.
20231026	16:00:00	Mostly sunny, turning cloudy with brief showers	23.1	15	91	55	20231013	Hyuga soil	0		By the excavation by penguins, the soil was significantly reduced. Around the burrow was quite moist with droppings.
20231125	16:50:00	Clear	24.4	12.7	56	28	20231026	Hyuga soil	0		Quite moist.
20231227	16:10:00	Clear	15.1	10.1	88	70	20231209	Hyuga soil	0		Moist and significant droppings were found.
20240209	17:30:00	Clear	11	4	73	54	20240110	Hyuga soil	0		Because after incubation, a large amount of nest material were found in the burrow and the materials and soil were quite moist. Dirty.
20240308	16:20:00	Clear	17.4	10.4	60	35	20240223	Hyuga soil	0		Moist.
20240411	16:05:00	Clear	18.6	14	84	45	20240322	Hyuga soil	0		The burrow was partly flooding. Quite damp with nest materials and droppings.
20240509	16:10:00	Clear	21	16.8	63	49	20240425	Hyuga soil	0		Dry.
20240606	16:00:00	Clear with occasional clouds	23.6	20.4	83	53	20240524	Hyuga soil	0		Dry.
20240705	16:01:00	Clear	32.7	27.5	83	62	20240620	Hyuga soil	0		Humid.
20240802	16:05:00	Clear	35	29	85	59	20240719	Hyuga soil	3.3	A. violaceus	The burrow surface was dry and the lower part was moist.
20240901	17:12:00	Clear	32.2	27	99	60	20240816	Hyuga soil	6.6	A. tubingensis, A. section Terrei	Slightly moist. Droppings were found.
20240929	16:06:00	Clear	30.1	26.2	75	49	20240915	Hyuga soil	0		Dry.
20241027	16:05:00	Mostly cloudy with occasional showers and brief sunshine	24.8	17.6	93	75	20241013	Hyuga soil	3.3	A. alabamensis	Partly moist with droppings. By the excavation by penguins, a reduction in particle size was observed.

## Sheet: BurrowID 11 sand sample summary
Sampling Date (YYYYMMDD)	Sampling Time	Weather on Sampling Day	Max Temp (°C)	Min Temp (°C)	Max Humidity (%)	Min Humidity (%)	Last Cleaning Date (YYYYMMDD)	Sand Type	Aspergillus colonies (cfu/g soil sample)	Detected Aspergillus species	Notes
20230427	16:15:00	Clear	18.9	14.1	83	57	20230412	Sandbag fill	3.3	A. cejpii	The sample was generally moist.
20230525	15:45:00	Cloudy with occasional rain	22.3	18.4	86	53	20230511	Sandbag fill	0		A small amount of feces was present, and the soil was generally dry.
20230623	16:07:00	Clear	28	22.3	94	68	20230608	Sandbag fill	0		Partly damp on the burrow surface.
20230721	16:15:00	Clear with temporary cloudiness	32.2	24.7	88	60	20230707	Sandbag fill	3.3	A. niger	Slightly hard and damp on the burrow surface.
20230819	17:29:00	Clear	31.7	27.8	92	71	20230804	Sandbag fill	0		Moist. Droppings were found.
20230920	16:01:00	Mostly cloudy, turning to brief rain later in the day	29.1	25.1	89	72	20230819	Sandbag fill	0		Quite damp
20231014	17:43:00	Clear	25.9	21.1	66	46	20230930	Sandbag fill	0		Dry.
20231115	17:05:00	Cloudy	23.3	16.6	72	42	20231028	Sandbag fill	0		Partly moist. Penguin(s) was actively nesting, and a large amount of nesting material was present.
20231213	17:15:00	Clear	18.1	14.3	84	61	20231128	Sandbag fill	0		Moist. A large amount of nesting material was present.
20240209	17:36:00	Clear	11	4	73	54	20240124	Sandbag fill	0		Partly damp.
20240308	16:15:00	Clear	17.4	10.4	60	35	20240223	Sandbag fill	0		The burrow was partially flooding. The soil was significantly moist.
20240405	16:00:00	Cloudy, turning clear	18.8	13	89	53	20240322	Sandbag fill	110	A. lentulus, A. terreus, A. udagawae	Quite damp and maddy.
20240503	17:40:00	Clear	20.5	16.1	80	73	20240419	Sandbag fill	0		Slightly damp and nest materials were found.
20240602	16:00:00	Clear with occasional clouds	22.8	18	87	63	20240517	Sandbag fill	0		Partly moist with droppings.
20240705	16:07:00	Clear	32.7	27.5	83	62	20240617	Sandbag fill	0		Slightly moist.
20240802	16:10:00	Clear	35	29	85	59	20240719	Sandbag fill	0		Dry.
20240901	17:00:00	Clear	32.2	27	99	60	20240816	Sandbag fill	46.7	A. brunneovialaceus, A. flavus, A. fumigatus, A. tubingensis	Slightly moist.
20240929	16:10:00	Clear	30.1	26.2	75	49	20240915	Sandbag fill	0		Dry. Small amount of droppings was found on the burrow walls.
20241027	16:08:00	Mostly cloudy with occasional showers and brief sunshine	24.8	17.6	93	75	20241013	Sandbag fill	0		Generally Dry. Small amount of droppings were found.

## Sheet: BurrowID 12 sand sample summary
Sampling Date	Sampling Time	Weather on Sampling Day	Max Temp (°C)	Min Temp (°C)	Max Humidity (%)	Min Humidity (%)	Last Cleaning Date	Sand Type	Aspergillus colonies (cfu/g soil sample)	Detected Aspergillus species	Notes
20230605	16:05:00	Cloudy with brief showers	24.2	18.8	80	57	20230514	Bonsai sand (Tokiwa sand)	0		Slightly damp on the burrow surface
20230704	16:05:00	Cloudy with occasional sunshine, rain after 5 PM	28.8	22.5	91	65	20230605	Bonsai sand (Tokiwa sand)	26.6	A. niger, A. tubingensis	Due to nesting, the bonsai soil was significantly reduced. Droppings were present, and quite damp.
20230801	16:13:00	Clear with brief showers	32.7	27.4	86	57	20230718	Bonsai sand (Kiryu sand)	0		Dry. The bonsai soil was significantly reduced.
20230829	16:54:00	Clear	32.6	28.6	83	60	20230815	Bonsai sand (Kiryu sand)	20	A. niger, A. tubingensis	The edges of the burrow was moist.
20230928	16:08:00	Cloudy with occasional sunshine	28.4	24.1	81	63	20230912	Bonsai sand (Kiryu sand)	6.6	A. pseudonomiae, A. tubingensis	Deep soil excavated by penguin(s) was mixed with the bonsai soil.
20231026	16:00:00	Mostly sunny, turning cloudy with brief showers	23.1	15	91	55	20231013	Bonsai sand (Kiryu sand)	0		Quit damp with droppings.
20231127	16:00:00	Mostly sunny until 3PM, followed by scattered showers and cloudy invervals	17.3	11.1	94	62	20231109	Bonsai sand (Kiryu sand)	0		Moist the edge of the burrow. Nesting material was remained.
20231227	16:15:00	Clear	15.1	10.1	88	70	20231211	Bonsai sand (Kiryu sand)	0		Dry.
20240126	16:03:00	Mostly sunny with occasional clouds in the afternoon	8.8	2.9	80	51	20240110	Bonsai sand (Kiryu sand)	0		By the excavation by penguin(s), the soil was significantly reduced.
20240224	16:03:00	Cloudy	10.1	5.1	79	51	20240209	Bonsai sand (Kiryu sand)	0		By the excavation by penguin(s), the soil was significantly reduced.
20240330	16:15:00	Cloudy	20.5	17	83	49	20240314	Bonsai sand (Kiryu sand)	0		Moist. Nest materials were found.
20240508	16:00:00	Cloudy	19	18.4	61	60	20240422	Bonsai sand (Kiryu sand)	0		Dry.
20240605	16:00:00	Clear with occasional clouds In the afternoon	26.1	16.9	83	44	20240522	Bonsai sand (Kiryu sand)	0		Dry.
20240706	16:03:00	Clear with occasional clouds	34	26.8	86	55	20240622	Bonsai sand (Kiryu sand)	3.3	A. section Nigri	By the excavation by penguin(s), the soil was significantly reduced.
20240803	16:08:00	Clear with occasional clouds	34.7	29	92	65	20240720	Bonsai sand (Kiryu sand)	0		By the excavation by penguin(s), the soil was significantly reduced.
20240901	17:33:00	Clear	32.2	27	99	60	20240817	Bonsai sand (Kiryu sand)	3.3	A. flavus	Dry.
20240929	16:40:00	Clear	30.1	26.2	75	49	20240915	Bonsai sand (Kiryu sand)	140	A. brunneovialaceus, A. niger, A. pseudonomiae, A. section Nigri	Dry.
20241027	16:20:00	Mostly cloudy with occasional showers and brief sunshine	24.8	17.6	93	75	20241013	Bonsai sand (Kiryu sand)	0		Generally dry. Small amount of droppings were found.

## Sheet: BurrowID 15 sand sample summary
Sampling Date	Sampling Time	Weather on Sampling Day	Max Temp (°C)	Min Temp (°C)	Max Humidity (%)	Min Humidity (%)	Last Cleaning Date	Sand Type	Aspergillus colonies (cfu/g soil sample)	Detected Aspergillus species	Notes
20230427	16:20:00	Clear	18.9	14.1	83	57	20230412	River sand	0		During incubation period.
20230525	15:50:00	Cloudy with occasional rain	22.3	18.4	86	53	20230514	River sand	0		The surface soil was dry, while the lower layer remained moist.
20230623	16:14:00	Clear	28	22.3	94	68	20230608	River sand	0		After the incubation period, remnants of nest materials was still seen. Partly damp on the burrow surface.
20230721	16:15:00	Clear with temporary cloudiness	32.2	24.7	88	60	20230707	River sand	10	A. clavatus, A. fumigatus	The surface soil was dry, while the lower layer remained moist.
20230819	17:36:00	Clear	31.7	27.8	92	71	20230804	River sand	6.7	A. niger, A. tubingensis	The surface soil was dry.
20230920	16:07:00	Mostly cloudy, turning to brief rain later in the day	29.1	25.1	89	72	20230819	River sand	1020	A. flavus, A. pseudonomiae, A. tamarii	The surface soil was dry, while the lower layer remained moist.
20231014	17:43:00	Clear	25.9	21.1	66	46	20230930	River sand	146.6	A. flavus, A. tamarii	Dry.
20231115	17:13:00	Cloudy	23.3	16.6	72	42	20231028	River sand	0		Partly moist. Penguin(s) was actively nesting, and a large amount of nesting material was present.
20231213	17:15:00	Clear	18.1	14.3	84	61	20231128	River sand	0		Nesting materials were present and moist.
20240108	16:10:00	Cloudy	13.9	9.1	62	38	20231213	River sand	0		Mostly moist. Droppings and nest materials were found.
20240209	17:42:00	Clear	11	4	73	54	20240122	River sand	0		Nest materials were found. Partly moist.
20240321	16:00:00	Cloudy with occasional showers in the moring, turning sunny	12.3	5.4	79	34	20240304	River sand	0		Soil was reduced by the excavation by penguin(s). Generally moist.
20240503	17:45:00	Clear	20.5	16.1	80	73	20240417	River sand	0		Partly moist with droppings.
20240603	17:10:00	Clear with occasional clouds	29	14	79	61	20240503	River sand	0		After incubation. Nest materials and droppings were found.
20240705	16:10:00	Clear	32.7	27.5	83	62	20240618	River sand	3.3	A. fumigatus	Dry.
20240802	16:13:00	Clear	35	29	85	59	20240719	River sand	0		The surface soil was dry, while the lower layer remained moist.
20240901	17:05:00	Clear	32.2	27	99	60	20240816	River sand	53	A. flavus, A. tubingensis, A. section Nigri	Slightly moist.
20240929	16:13:00	Clear	30.1	26.2	75	49	20240915	River sand	6.7	A. pseudonomiae, A. section Flavi	Dry.
20241027	16:13:00	Mostly cloudy with occasional showers and brief sunshine	24.8	17.6	93	75	20241013	River sand	0		The soil was reduced by the excavation by penguin(s). Moist with droppings. Nest materials were found.

## Sheet: BurrowID 17 sand sample summary
Sampling Date	Sampling Time	Weather on Sampling Day	Max Temp (°C)	Min Temp (°C)	Max Humidity (%)	Min Humidity (%)	Last Cleaning Date	Sand Type	Aspergillus colonies (cfu/g soil sample)	Detected Aspergillus species	Notes
20230427	16:40:00	Clear	18.9	14.1	83	57	20230106	Bonsai sand (Tokiwa sand)	0		Relatively dry on the burrow surface.
20230525	16:00:00	Cloudy with occasional rain	22.3	18.4	86	53	20230426	Bonsai sand (Tokiwa sand)	0		The burrow was generally moist, with fecal matter present throughout.
20230623	16:23:00	Clear	28	22.3	94	68	20230608	Bonsai sand (Tokiwa sand)	0		The edges of the burrow hardened due to accumulated droppings.
20230721	16:18:00	Clear with temporary cloudiness	32.2	24.7	88	60	20230707	Bonsai sand (Kiryu sand)	0		Relatively dry on the burrow surface and partly moist with droppings.
20230819	17:38:00	Clear	31.7	27.8	92	71	20230804	Bonsai sand (Kiryu sand)	11	A. alabamensis	Dry.
20230920	16:07:00	Mostly cloudy, turning to brief rain later in the day	29.1	25.1	89	72	20230819	Bonsai sand (Kiryu sand)	0		Partly moist with droppings.
20231014	17:43:00	Clear	25.9	21.1	66	46	20230930	Bonsai sand (Kiryu sand)	790	A. niveus, A. sydowii	Dry.
20231115	17:20:00	Cloudy	23.3	16.6	72	42	20231028	Bonsai sand (Kiryu sand)	440	A. sydowii	The surface soil was dry, while the lower layer remained moist.
20231213	17:15:00	Clear	18.1	14.3	84	61	20231128	Bonsai sand (Kiryu sand)	0		Dry.
20240209	17:49:00	Clear	11	4	73	54	20240124	Bonsai sand (Kiryu sand)	6.7	A. chevalieri, A. sydowii	Dry.
20240308	16:10:00	Clear	17.4	10.4	60	35	20240223	Bonsai sand (Kiryu sand)	3.3	A. sydowii	Dry.
20240405	16:05:00	Cloudy, turning clear	18.8	13	89	53	20240322	Bonsai sand (Kiryu sand)	0		Partly moist with droppings.
20240504	16:20:00	Clear	21.5	17.8	70	20	20240419	Bonsai sand (Kiryu sand)	0		Dry.
20240602	16:12:00	Clear with occasional clouds	22.8	18	87	63	20240518	Bonsai sand (Kiryu sand)	0		Dry.
20240705	16:00:00	Clear	32.7	27.5	83	62	20240617	Bonsai sand (Kiryu sand)	0		Dry.
20240802	16:45:00	Clear	35	29	85	59	20240719	Bonsai sand (Kiryu sand)	0		Dry.
20240901	17:39:00	Clear	32.2	27	99	60	20240816	Bonsai sand (Kiryu sand)	0		Dry.
20240929	16:53:00	Clear	30.1	26.2	75	49	20240915	Bonsai sand (Kiryu sand)	0		Dry. Small amount of droppings was found nearby the burrow walls.
20241027	16:33:00	Mostly cloudy with occasional showers and brief sunshine	24.8	17.6	93	75	20241013	Bonsai sand (Kiryu sand)	0		Partly moist with droppings.

## Sheet: BurrowID 6 sand sample summary
Sampling Date	Sampling Time	Weather on Sampling Day	Max Temp (°C)	Min Temp (°C)	Max Humidity (%)	Min Humidity (%)	Last Cleaning Date	Sand Type	Aspergillus colonies (cfu/g soil sample)	Detected Aspergillus species	Notes
20230611	16:10:00	Cloudy	23.7	21.1	95	77	20230529	Bonsai sand (Tokiwa sand)	0		Slightly damp on the surface
20230717	16:15:00	Clear with temporary cloudiness	30.7	26	91	70	20230624	Bonsai sand (Tokiwa sand)	6.7	A. fumigatus	Due to rain, the bonsai soil was significantly reduced. The soil was moist.
20230806	18:00:00	Clear	32.1	28.7	84	67	20230723	Bonsai sand (Kiryu sand)	0		Dry
20230903	16:00:00	Clear with occasional clouds	33.2	26.2	90	45	20230820	Bonsai sand (Kiryu sand)	30	A. jilinensis, A. sydowii, A. tritici	Moist with droppings.
20231001	16:50:00	Clear	30.5	26.7	71	48	20230917	Bonsai sand (Kiryu sand)	56.6	A. fumigatus, A. niveus, A. terreus	Dry.
20231029	16:00:00	Clear with occasional clouds	20.8	14.4	79	39	20231015	Bonsai sand (Kiryu sand)	9.3	A. sydowii	Quite damp with droppings.
20231126	16:00:00	Clear	23.3	12.1	73	41	20231112	Bonsai sand (Kiryu sand)	0		Moist the edge of the burrow. Nesting material was remained.
20231227	16:10:00	Clear	15.1	10.1	88	70	20231210	Bonsai sand (Kiryu sand)	0		Dry. Droppings were found.
20240126	16:00:00	Mostly sunny with occasional clouds in the afternoon	8.8	2.9	80	51	20240110	Bonsai sand (Kiryu sand)	0		Quite moist. Droppings and nest materials were found.
20240224	16:10:00	Cloudy	10.1	5.1	79	51	20240209	Bonsai sand (Kiryu sand)	0		Quite moist.
20240330	16:50:00	Cloudy	20.5	17	83	49	20240310	Bonsai sand (Kiryu sand)	3.3	A. fumigatus, A. pseudonomiae	Dry.
20240428	16:00:00	Clear with occasional cloud in the afternoon	23.4	15.8	93	62	20240413	Bonsai sand (Kiryu sand)	0		Moist with droppings.
20240602	16:08:00	Clear with occasional clouds	22.8	18	87	63	20240511	Bonsai sand (Kiryu sand)	0		Nest materials were found. The beneath of nest materials were moist with droppings.
20240705	16:15:00	Clear	32.7	27.5	83	62	20240617	Bonsai sand (Kiryu sand)	6.7	A. fumigatus, A. terreus, A. tubingensis	Dry.
20240802	16:50:00	Clear	35	29	85	59	20240719	Bonsai sand (Kiryu sand)	0		Partly moist with droppings.
20240901	17:23:00	Clear	32.2	27	99	60	20240816	Bonsai sand (Kiryu sand)	70	A. flavus	Dry.
20240929	16:50:00	Clear	30.1	26.2	75	49	20240915	Bonsai sand (Kiryu sand)	>420	A. flavus, A. violaceofuscus	Dry.
20241027	16:26:00	Mostly cloudy with occasional showers and brief sunshine	24.8	17.6	93	75	20241013	Bonsai sand (Kiryu sand)	0		Slightly moist.

## Sheet: BurrowID A sand sample summary
Sampling Date	Sampling Time	Weather on Sampling Day	Max Temp (°C)	Min Temp (°C)	Max Humidity (%)	Min Humidity (%)	Last Cleaning Date	Sand Type	Aspergillus colonies (cfu/g soil sample)	Detected Aspergillus species	Notes
20230614	16:10:00	Cloudy	26.1	21.6	86	73	20230529	Bonsai sand (Tokiwa sand)	0		The surface soil is relatively hard and doroppings were found in the burrow and moist	Temp humidityは記録が無かったので、Shimonoseki meteorological dataより
20230717	16:18:00	Clear with temporary cloudiness	30.7	26	91	70	20230628	Bonsai sand (Tokiwa sand)	0		doroppings were found in the burrow and moist.
20230808	17:50:00	Overcast early, clearing later	31.3	28.7	82	64	20230726	Bonsai sand (Kiryu sand)	6.7	A. lentulus, A. tubingensis
20230906	16:00:00	Cloudy with sunny intervals and temporary rain	29.2	24	96	57	20230823	Bonsai sand (Kiryu sand)	1020	A. terreus, A. tubingensis	The surface soil was dry, while the lower layer remained moist.
20231005	16:05:00	Clear	27.9	24.2	66	44	20230920	Bonsai sand (Kiryu sand)	590	A. niveus, A. nomiae, A. sydowii, A. terreus	Partly damp.
20231102	16:50:00	Clear	26.8	20.1	79	49	20231019	Bonsai sand (Kiryu sand)	57	A. niveus, A. pseudnomiae, A. sydowii, A. terreus	Dry.
20231130	16:50:00	Cloudy	16.3	13.6	63	48	20231116	Bonsai sand (Kiryu sand)	9	A. fijiensis, A. sydowii	Dry.
20231228	16:05:00	Cloudy	15.4	9.9	84	63	20231214	Bonsai sand (Kiryu sand)	0		Moist the edge of the burrow.
20240126	16:00:00	Mostly sunny with occasional clouds in the afternoon	8.8	2.9	80	51	20231228	Bonsai sand (Kiryu sand)	0		Partly moist with droppings.
20240224	16:15:00	Cloudy	10.1	5.1	79	51	20240209	Bonsai sand (Kiryu sand)	0		Nest materials were found.
20240402	16:05:00	Cloudy	21.3	14.1	81	81	20240319	Bonsai sand (Kiryu sand)	0		Dry and nest materials were found.
20240503	16:10:00	Clear	20.5	16.1	80	73	20240418	Bonsai sand (Kiryu sand)	0		Dry.
20240602	16:03:00	Clear with occasional clouds	22.8	18	87	63	20240517	Bonsai sand (Kiryu sand)	0		Partly moist with droppings.
20240705	16:12:00	Clear	32.7	27.5	83	62	20240617	Bonsai sand (Kiryu sand)	0		Dry.
20240802	16:50:00	Clear	35	29	85	59	20240719	Bonsai sand (Kiryu sand)	6.7	A. pseudonomiae	Partly moist with droppings.
20240901	17:27:00	Clear	32.2	27	99	60	20240816	Bonsai sand (Kiryu sand)	3.3	A. flavus	Dry.
20240929	16:50:00	Clear	30.1	26.2	75	49	20240915	Bonsai sand (Kiryu sand)	106.7	A. brunneoviolaceus, A. micronesiensis, A. pseudonomiae	Dry.
20241027	16:30:00	Mostly cloudy with occasional showers and brief sunshine	24.8	17.6	93	75	20241013	Bonsai sand (Kiryu sand)	6.7	A. pseudonomiae	The area near the walls of the burrow was damp with droppings.

## Sheet: P sand sample summary
Sampling Date	Sampling Time	Weather on Sampling Day	Max Temp (°C)	Min Temp (°C)	Max Humidity (%)	Min Humidity (%)	Last Cleaning Date	Sand Type	Aspergillus colonies (cfu/g soil sample)	Detected Aspergillus species	Notes
20230605	16:10:00	Cloudy with brief showers	24.2	18.8	80	57	Not determined	Bonsai sand (Tokiwa sand)	0		Slightly damp on the burrow surface.
20230704	16:10:00	Cloudy with occasional sunshine, rain after 5 PM	28.8	22.5	91	65	20230605	Bonsai sand (Tokiwa sand)	0		Some topsoil loss occurred due to rain.
20230801	16:15:00	Clear with brief showers	32.7	27.4	86	57	20230718	Bonsai sand (Kiryu sand)	0		Due to rain a few days ago, the bonsai soil was significantly reduced.
20230829	16:55:00	Clear	32.6	28.6	83	60	20230815	Bonsai sand (Kiryu sand)	13	A. brunneoviolaceus, A. violaceofuscus	Dry.
20230928	16:05:00	Cloudy with occasional sunshine	28.4	24.1	81	63	20230912	Bonsai sand (Kiryu sand)	0		Dry.
20231026	16:00:00	Mostly sunny, turning cloudy with brief showers	23.1	15	91	55	20231013	Bonsai sand (Kiryu sand)	0		The surface soil was dry, while the lower layer remained moist.
20231123	16:10:00	Mostly sunny, turning cloudy	23.1	14.5	93	51	20231109	Bonsai sand (Kiryu sand)	0
20231227	16:10:00	Clear	15.1	10.1	88	70	20231207	Bonsai sand (Kiryu sand)	3.3	A. fumigatus	Dry.
20240126	16:00:00	Mostly sunny with occasional clouds in the afternoon	8.8	2.9	80	51	20240110	Bonsai sand (Kiryu sand)	0		The soil was reduced significantly.
20240224	16:05:00	Cloudy	10.1	5.1	79	51	20240209	Bonsai sand (Kiryu sand)	0		The soil was reduced significantly.
20240330	16:20:00	Cloudy	20.5	17	83	49	20240310	Bonsai sand (Kiryu sand)	0		Dry.
20240428	16:00:00	Clear with occasional cloud in the afternoon	23.4	15.8	93	62	20240413	Bonsai sand (Kiryu sand)	0		The soil was reduced significantly.
20240525	16:03:00	Clear	26.6	18.6	83	38	20240511	Bonsai sand (Kiryu sand)	0		Dry. The soil was reduced significantly.
20240706	16:05:00	Clear with occasional clouds	34	26.8	86	55	20240608	Bonsai sand (Kiryu sand)	0		The soil was reduced significantly.
20240803	16:10:00	Clear with occasional clouds	34.7	29	92	65	20240720	Bonsai sand (Kiryu sand)	0		The soil was reduced significantly.
20240901	17:15:00	Clear	32.2	27	99	60	20240817	Bonsai sand (Kiryu sand)	0		Dry.
20240929	16:45:00	Clear	30.1	26.2	75	49	20240915	Bonsai sand (Kiryu sand)	26.7	A. brunneoviolaceus, A. pseudonomiae, A. tubingensis, A. section Flavi	Dry.
20241027	16:23:00	Mostly cloudy with occasional showers and brief sunshine	24.8	17.6	93	75	20241013	Bonsai sand (Kiryu sand)	3.3	A. pseudonomiae	The soil was reduced.

## Sheet: CS sand sample summary
Sampling Date	Sampling Time	Weather on Sampling Day	Max Temp (°C)	Min Temp (°C)	Max Humidity (%)	Min Humidity (%)	Last Cleaning Date	Sand Type	Aspergillus colonies (cfu/g soil sample)	Detected Aspergillus species	Notes
20230605	16:00:00	Cloudy with brief showers	24.2	18.8	80	57	Not determined	Bonsai sand (Tokiwa sand)	0		The burrow surface was relatively dry.
20230704	16:03:00	Cloudy with occasional sunshine, rain after 5 PM	28.8	22.5	91	65	20230605	Bonsai sand (Tokiwa sand)	0
20230801	16:10:00	Clear with brief showers	32.7	27.4	86	57	20230718	Bonsai sand (Kiryu sand)	3.3	A. brunneoviolaceus	Moist due to the presence of a nearby mist generator.
20230829	16:50:00	Clear	32.6	28.6	83	60	20230815	Bonsai sand (Kiryu sand)	13	A. fumigatus, A. tubingensis, A. violaceovuscus	Quite damp due to the presence of a nearby mist generator.
20230928	16:05:00	Cloudy with occasional sunshine	28.4	24.1	81	63	20230912	Bonsai sand (Kiryu sand)	3.3	A. section Nigri	The surface soil was dry, while the lower layer remained moist.
20231026	16:00:00	Mostly sunny, turning cloudy with brief showers	23.1	15	91	55	20231013	Bonsai sand (Kiryu sand)	3.3	A. violaceofuscus, A. section Nigri	Dry.
20231123	16:05:00	Mostly sunny, turning cloudy	23.1	14.5	93	51	20231109	Bonsai sand (Kiryu sand)	0
20231227	16:05:00	Clear	15.1	10.1	88	70	20231207	Bonsai sand (Kiryu sand)	3.3	A. tubingensis	Dry.
20240126	16:00:00	Mostly sunny with occasional clouds in the afternoon	8.8	2.9	80	51	20240110	Bonsai sand (Kiryu sand)	0		The soil was reduced significantly.
20240224	16:00:00	Cloudy	10.1	5.1	79	51	20240209	Bonsai sand (Kiryu sand)	6.7	A. fumigatus, A. terreus	The soil was reduced significantly.
20240330	16:10:00	Cloudy	20.5	17	83	49	20240310	Bonsai sand (Kiryu sand)	0		Dry.
20240428	16:00:00	Clear with occasional cloud in the afternoon	23.4	15.8	93	62	20240413	Bonsai sand (Kiryu sand)	0		Dry.
20240525	16:00:00	Clear	26.6	18.6	83	38	20240511	Bonsai sand (Kiryu sand)	3.3	A. section Nigri	Dry.
20240706	16:00:00	Clear with occasional clouds	34	26.8	86	55	20240608	Bonsai sand (Kiryu sand)	0		The soil was reduced significantly.
20240803	16:05:00	Clear with occasional clouds	34.7	29	92	65	20240720	Bonsai sand (Kiryu sand)	3.3	A. tubingensis	Moist due to the presence of a nearby mist generator.
20240901	17:18:00	Clear	32.2	27	99	60	20240817	Bonsai sand (Kiryu sand)	23	A. brunneoviolaceus, A. floccosus, A. tubingensis	Dry. The soil was reduced.
20240929	16:35:00	Clear	30.1	26.2	75	49	20240915	Bonsai sand (Kiryu sand)	136.7	A. brunneoviolaceus, A. flavus, A. section Flavi	Dry.
20241027	16:17:00	Mostly cloudy with occasional showers and brief sunshine	24.8	17.6	93	75	20241013	Bonsai sand (Kiryu sand)	23.3	A. brunneoviolaceus, A. flovvosus, A. tubingensis	Dry.
