# Supplementary material for: Seasonal variation in Aspergillus abundance in captive penguin burrow sands and its implication for aspergillosis risk in Japan
Source: Front Vet Sci. 2026 Jan 13;12:1708049. doi: 10.3389/fvets.2025.1708049 (PMC12836384; doi:10.3389/fvets.2025.1708049)
Supplement: Supplementary file 7 [file Table_2.XLSX]

## Sheet: Supplementary Table 1
Supplementary Table 2. Detail schedule of environmental cleaning and soil sampling, and the number of Aspergillus colonies obtained from each sampling point.
Year	2023
Month	June																														July
Date	1	2	3	4	5	6	7	8	9	10	11	12	13	14	15	16	17	18	19	20	21	22	23	24	25	26	27	28	29	30	1	2	3	4	5	6	7	8	9	10	11	12	13	14	15	16	17	18	19
Burrow 10 [17]																																		11
Burrow 11 [17]																							0
Burrow 12 [18]					0																													26.6
Burrow 15 [17]																							0
Burrow 17 [17]																							0
Burrow 6 [18]											0																																				6.7
Burrow A [18]														0																																	0
An area beneath a plant (P) [18]					0																													0
An area adjacent to cleaning supplies (CS) [18]					0																													0
Open squares represent the most recent cleaning dates prior to soil sampling. Filled squares and their corresponding numbers indicate the dates of soil sampling and the concentration of Aspergillus (CFU per gram of soil).
Square brackets following each sampling point indicate the number of sampling events during the study period.
[truncated: 470 more columns]
