# Supplementary material for: Seasonal variation in Aspergillus abundance in captive penguin burrow sands and its implication for aspergillosis risk in Japan
Source: Front Vet Sci. 2026 Jan 13;12:1708049. doi: 10.3389/fvets.2025.1708049 (PMC12836384; doi:10.3389/fvets.2025.1708049)
Supplement: Supplementary file 8 [file Table_3.XLSX]

## Sheet: Supplementary Table 3
Species	Section	Obtained sampling point	Collection date (YYYYMMDD)
A. cejpii	Clavati	11	20230427
A. fumigatus	Fumigati	10	20230510
A. allahabadii	Terrei	10	20230704
A. clavatus	Clavati	10	20230704
A. clavatus	Clavati	10	20230704
A. fumigatus	Fumigati	10	20230704
A. niger	Nigri	12	20230704
A. tubingensis	Nigri	12	20230704
A. fumigatus	Fumigati	6	20230717
A. clavatus	Clavati	15	20230721
A. fumigatus	Fumigati	15	20230721
A. fumigatus	Fumigati	15	20230721
A. niger	Nigri	11	20230721
A. brunneoviolaceus	Nigri	CS	20230801
A. lentulus	Fumigati	A	20230808
A. tubingensis	Nigri	A	20230808
A. alabamensis	Terrei	17	20230819
A. niger	Nigri	15	20230819
A. tubingensis	Nigri	15	20230819
A. brunneoviolaceus	Nigri	10	20230829
A. brunneoviolaceus	Nigri	P	20230829
A. fumigatus	Fumigati	10	20230829
A. fumigatus	Fumigati	CS	20230829
A. niger	Nigri	12	20230829
A. tubingensis	Nigri	12	20230829
A. tubingensis	Nigri	CS	20230829
A. violaceofuscus	Nigri	P	20230829
A. violaceofuscus	Nigri	P	20230829
A. violaceofuscus	Nigri	CS	20230829
A. jilinensis	Terrei	6	20230903
A. sydowii	Nidulantes	6	20230903
A. tritici	Candidi	6	20230903
A. terreus	Terrei	A	20230906
A. terreus	Terrei	A	20230906
A. tubingensis	Nigri	A	20230906
A. flavus	Flavi	15	20230920
A. pseudonomiae	Flavi	15	20230920
A. tamarii	Flavi	15	20230920
A. pseudonomiae	Flavi	12	20230928
A. section Nigri	Nigri	CS	20230928
A. tubingensis	Nigri	12	20230928
A. violaceofuscus	Nigri	10	20230928
A. fumigatus	Fumigati	6	20231001
A. fumigatus	Fumigati	6	20231001
A. niveus	Terrei	6	20231001
A. terreus	Terrei	6	20231001
A. terreus	Terrei	6	20231001
A. terreus	Terrei	6	20231001
A. niveus	Terrei	A	20231005
A. nomiae	Flavi	A	20231005
A. sydowii	Nidulantes	A	20231005
A. terreus	Terrei	A	20231005
A. terreus	Terrei	A	20231005
A. flavus	Flavi	15	20231014
A. niveus	Terrei	17	20231014
A. sydowii	Nidulantes	17	20231014
A. tamarii	Flavi	15	20231014
A. pseudonomiae	Flavi	CS	20231026
A. section Nigri	Nigri	CS	20231026
A. violaceofuscus	Nigri	CS	20231026
A. sydowii	Nidulantes	6	20231029
A. niveus	Terrei	A	20231102
A. pseudonomiae	Flavi	A	20231102
A. sydowii	Nidulantes	A	20231102
A. terreus	Terrei	A	20231102
A. sydowii	Nidulantes	17	20231115
A. sydowii	Nidulantes	17	20231115
A. fijiensis	Nigri	A	20231130
A. sydowii	Nidulantes	A	20231130
A. fumigatus	Fumigati	P	20231227
A. tubingensis	Nigri	CS	20231227
A. chevalieri	Aspergillus	17	20240209
A. sydowii	Nidulantes	17	20240209
A. fumigatus	Fumigati	CS	20240224
A. terreus	Terrei	CS	20240224
A. sydowii	Nidulantes	17	20240308
A. fumigatus	Fumigati	6	20240330
A. pseudonomiae	Flavi	6	20240330
A. lentulus	Fumigati	11	20240405
A. terreus	Terrei	11	20240405
A. udagawae	Fumigati	11	20240405
A. section Nigri	Nigri	CS	20240525
A. fumigatus	Fumigati	15	20240705
A. fumigatus	Fumigati	6	20240705
A. fumigatus	Fumigati	6	20240705
A. terreus	Terrei	6	20240705
A. tubingensis	Nigri	6	20240705
A. niger	Nigri	CS	20240706
A. section Nigri	Nigri	12	20240706
A. pseudonomiae	Flavi	A	20240802
A. violaceus	Nidulantes	10	20240802
A. tubingensis	Nigri	CS	20240803
A. brunneoviolaceus	Nigri	11	20240901
A. brunneoviolaceus	Nigri	11	20240901
A. brunneoviolaceus	Nigri	CS	20240901
A. brunneoviolaceus	Nigri	CS	20240901
A. flavus	Flavi	11	20240901
A. flavus	Flavi	12	20240901
A. flavus	Flavi	15	20240901
A. flavus	Flavi	6	20240901
A. flavus	Flavi	A	20240901
A. floccosus	Terrei	CS	20240901
A. fumigatus	Fumigati	11	20240901
A. pseudonomiae	Flavi	12	20240901
A. section Nigri	Nigri	15	20240901
A. section Terrei	Terrei	10	20240901
A. tubingensis	Nigri	10	20240901
A. tubingensis	Nigri	11	20240901
A. tubingensis	Nigri	11	20240901
A. tubingensis	Nigri	15	20240901
A. tubingensis	Nigri	CS	20240901
A. brunneoviolaceus	Nigri	CS	20240929
A. brunneoviolaceus	Nigri	12	20240929
A. brunneoviolaceus	Nigri	A	20240929
A. brunneoviolaceus	Nigri	P	20240929
A. flavus	Flavi	6	20240929
A. flavus	Flavi	6	20240929
A. flavus	Flavi	CS	20240929
A. floccosus	Terrei	CS	20240929
A. micronesiensis	Flavipedes	A	20240929
A. micronesiensis	Flavipedes	A	20240929
A. niger	Nigri	12	20240929
A. nomiae	Flavi	P	20240929
A. nomiae	Flavi	P	20240929
A. pseudonomiae	Flavi	12	20240929
A. pseudonomiae	Flavi	15	20240929
A. pseudonomiae	Flavi	A	20240929
A. pseudonomiae	Flavi	P	20240929
A. pseudonomiae	Flavi	P	20240929
A. section Flavi	Flavi	12	20240929
A. section Flavi	Flavi	15	20240929
A. section Flavi	Flavi	P	20240929
A. section Flavi	Flavi	P	20240929
A. section Flavi	Flavi	CS	20240929
A. tubingensis	Nigri	P	20240929
A. violaceofuscus	Nigri	6	20240929
A. violaceofuscus	Nigri	6	20240929
A. brunneoviolaceus	Nigri	CS	20241027
A. alabamensis	Terrei	10	20241027
A. floccosus	Terrei	CS	20241027
A. pseudonomiae	Flavi	A	20241027
A. pseudonomiae	Flavi	P	20241027
A. tubingensis	Nigri	CS	20241027
